# Supplementary material for: Plasma-Induced Oxidation Products of (–)-Epigallocatechin Gallate with Digestive Enzymes Inhibitory Effects
Source: Molecules. 2021 Sep 24;26(19):5799. doi: 10.3390/molecules26195799 (PMC8510274; doi:10.3390/molecules26195799)
Supplement: Supplementary file 1 [file molecules-26-05799-s001.zip]

Archive with 1 entries (1 files):
- molecules-1349797-supplementary.pdf
